# Supplementary material for: Usefulness of limited sampling strategy for mycophenolic acid area under the curve considering postoperative days in living-donor renal transplant recipients with concomitant prolonged-release tacrolimus
Source: J Pharm Health Care Sci. 2017 Jun 24;3:17. doi: 10.1186/s40780-017-0086-7 (PMC5483304; doi:10.1186/s40780-017-0086-7)
Supplement: Supplementary file 5 — Equations obtained using limited sampling time points for the prediction of MPA AUC0-12, Correlations with measured MPA AUC0-12 and RMSE of estimated AUC0-12. (XLSX 11 kb) [file 40780_2017_86_MOESM5_ESM.xlsx]

## Sheet: Sheet1
Equations obtained using limited sampling time points for the prediction of MPA-AUC0-12, Correlations with measured MPA AUC0-12 and RMSE of estimated AUC0-12.
	Time Point	Equation Estimation of AUC0-12	R2	RMSE
All patients	C0h, C1h	27.9 + 5.5 × C0h + 0.8 × C1h	0.46	10.4
	C0h, C4h	24.8 + 4.8 × C0h + 2.1 × C4h	0.47	10.2
	C0h, C1h, C2h	24.3 + 4.9 × C0h + 0.7 × C1h + 1.0 × C2h	0.5	10
	C0h, C1h, C3h	16.4 + 4.5 × C0h + 0.9 × C1h + 2.5 × C3h	0.62	8.7
	C1h, C6h	20.0 + 1.2 × C1h + 5.8 × C6h	0.65	8.3
	C0h, C1h, C2h, C4h	13.1 + 3.9 × C0h + 0.4 × C0.5h + 0.9 × C1h + 3.1 × C4h	0.73	7.4
	C1h, C3h, C6h	8.6 + 1.2 × C1h + 2.5 × C3h + 5.2 × C6h	0.81	6.1
POD < 31	C0h, C2h	30.0 + 4.5 × C0h + 1.2 × C2h	0.41	11.1
	C0h, C3h	24.7 + 4.3 × C0h + 2.4 × C3h	0.44	10.9
	C0h, C1h, C2h	27.8 + 4.4 × C0h + 0.5 × C1h + 1.0 × C2h	0.45	10.8
	C0h, C4h	27.3 + 3.7 × C0h + 2.3 × C4h	0.5	10.2
	C0h, C1h, C3h	19.2 + 4.1 × C0h + 0.8 × C1h + 2.5 × C3h	0.53	10
	C2h, C6h	22.5 + 1.7 × C2h + 4.7 × C4h	0.63	8.8
	C0h, C1h, C4h	17.4 + 3.1 × C0h + 1.1 × C1h + 2.9 × C4h	0.68	8.2
	C0h, C1h, C2h, C4h	15.4 + 3.1 × C0h + 1.0 × C1h + 0.6 × C2h + 2.7 × C4h	0.71	8
	C1h, C2h, C6h	17.3 + 0.9 × C1h + 1.4 × C2h + 5.1 × C6h	0.73	7.6
POD ≥ 31	C0h, C1h	25.6 + 6.2 × C0h + 0.9 × C1h	0.46	9.9
	C0h, C1h, C2h	22.8 + 5.2 × C0h + 0.8 × C1h + 0.9 × C2h	0.49	9.7
	C0h, C1h, C3h	15.0 + 5.0 × C0h + 1.0 × C1h + 2.5 × C3h	0.65	8.1
	C0h, C0.5h, C1h, C3h	14.0 + 4.5 × C0h + 0.3 × C0.5h + 0.7 × C1h + 2.8 × C3h	0.68	7.8
	C1h , C6h	15.8 + 1.2 × C1h + 6.8 × C6h	0.7	7.3
	C0h, C1h, C2h, C4h	9.9 + 5.0 × C0h + 1.1 × C1h + 1.3 × C3h + 2.1 × C6h	0.73	7.1
	C0h, C1h, C6h	7.0 + 1.3 × C1h + 2.2 × C3h + 6.0 × C6h	0.85	5.3
